# Supplementary material for: Planting Patterns Affect the Differences in Growth and Its Responses to Nitrogen Forms and Levels Between Three Invasive and Their Respective Related Native Species
Source: Plants (Basel). 2025 Jun 10;14(12):1768. doi: 10.3390/plants14121768 (PMC12197312; doi:10.3390/plants14121768)
Supplement: Supplementary file 1 [file plants-14-01768-s001.zip]

Archive with 1 entries (1 files):
- plants-3619805-supplementary.pdf
